# Supplementary material for: Thermodynamic Properties of Crystalline Cellulose Allomorphs Studied with Dispersion-Corrected Density Functional Methods
Source: Molecules. 2022 Sep 22;27(19):6240. doi: 10.3390/molecules27196240 (PMC9570836; doi:10.3390/molecules27196240)
Supplement: Supplementary file 1 [file molecules-27-06240-s001.zip]

Archive with 1 entries (1 files):
- molecules-1903662-supplementary.pdf
